# Supplementary material for: Unexpected Decarbonylation of Acylethynylpyrroles under the Action of Cyanomethyl Carbanion: A Robust Access to Ethynylpyrroles
Source: Molecules. 2023 Feb 1;28(3):1389. doi: 10.3390/molecules28031389 (PMC9919934; doi:10.3390/molecules28031389)
Supplement: Supplementary file 1 [file molecules-28-01389-s001.zip]

Archive with 1 entries (1 files):
- molecules-2126474-supplementary.pdf
